# Supplementary material for: Hierarchical chromatin organization detected by TADpole
Source: Nucleic Acids Res. 2020 Feb 21;48(7):e39. doi: 10.1093/nar/gkaa087 (PMC7144900; doi:10.1093/nar/gkaa087)
Supplement: gkaa087_Supplemental_Files [file gkaa087_supplemental_files.zip]

Archive with 2 entries (2 files):
- 20200128_TADpole_SupFiles-.docx
- DiffT_score_video.mov
